# Supplementary material for: Semaphorin3A Rewires CD4+ T-Cell Metabolism via AKT/mTORC1 Inhibition in Health and Rheumatoid Arthritis
Source: Int J Mol Sci. 2025 Nov 19;26(22):11160. doi: 10.3390/ijms262211160 (PMC12652675; doi:10.3390/ijms262211160)
Supplement: Supplementary file 1 [file ijms-26-11160-s001.zip]

Archive with 1 entries (1 files):
- ijms-3933840-supplementary.pdf
